# Supplementary material for: Non-interventional follow-up versus fluid bolus in RESPONSE to oliguria in hemodynamically stable critically ill patients: a randomized controlled pilot trial
Source: Crit Care. 2022 Dec 22;26:401. doi: 10.1186/s13054-022-04283-8 (PMC9773608; doi:10.1186/s13054-022-04283-8)
Supplement: Supplementary file 2 — Additional file 2. Dataset. [file 13054_2022_4283_MOESM2_ESM.xlsx]

## Sheet: Data
case_id	Allocation	per_protocol_population	hypertension	atrial_fibrillation	chronic_heart_disease	arteriosclerosis_obliterans	chronic_obstructive_pulmonary_disease	diabetes	malignacy	rheumatoid_disease	mech_ventilation	continuous_sedation	sofa_points_at_admission	sofa_points_24h	primary_enpoint_positive	endpoint_received_RRT	heartrate_at_0h	mean_arterial_pressure_at_0h	norepinephrine_dose_at_0h	received_vasoactive_at_0h	Highest_KDIGO_AKI_STAGE_during_24h	Highest_KDIGO_AKI_STAGE_during_48h	Highest_KDIGO_AKI_STAGE_during_icustay	Fluid_input_0to1h	Fluid_input_1to2h	Fluid_input_2to3h	Fluid_input_3to4h	Fluid_input_4to5h	Fluid_input_5to6h	Fluids_in_sum_0to6h	diuresis_sum_0to6h	diuresis_0to1h	diuresis_1to2h	diuresis_2to3h	diuresis_3to4h	diuresis_4to5h	diuresis_5to6h	protocol_violations_any	KDIGO_AKI_during_24h	KDIGO_AKI_during_48h	KDIGO_AKI_during_ICUstay	AKI_at_randomization	sepsis_at_randomization	age_class	sex	weight_class	saps_II_points	cumulative_balance_prerand	Hours_oliguria_duration_postrandomization
1	0	1	0	0	0	0	0	0	0	0	0	0	1	0	0	0	95	86	0	0	1	1	1	450	300	300	333	400	200	1983	138	20	18	25	25	25	25	0	1	1	1	1	0	1	1	2	25	-6083	7
2	0	1	0	0	0	0	0	0	0	0	1	1	7		0	0	63	85	0	0				118	222	121	120	120	60	761	240	20	25	40	25	70	60	0				1	0	4	1	2	66	1489	2
3	1	1	1	0	0	0	0	0	0	0	1	1	8	9	0	0	119	68	0.18	1	1	1	1	758	119	92	690	1007	363	3029	190	15	65	0	0	0	110	0	1	1	1	1	1	4	0	4	63	6683	1
4	0	1	0	0	0	0	0	1	1	0	0	0	6	3	0	0	110	92	0	0	0	0	0	86	86	86	506	183			315	40	25	35	35	180		0	0	0	0	1	1	2	1	3	45	1449	4
5	0	1	1	0	0	0	0	0	0	0	1	1	8	7	0	0	104	72	0.13	1	1	1	1	98	96	95	239	238	85	851	235	5	50	70	40	20	50	0	1	1	1	1	1	1	1	4	27	2109	2
6	0	1	1	0	1	0	0	0	1	0	1	1	7	6	1	0	68	77	0.25	1	1	0	1	127	227	325	129	124	121	1053	260	15	80	50	50	30	35	0	1	0	1	1	0	4	1	2	39	6698	1
7	1	1	0	0	0	0	0	0	1	0	0	0	6	6	0	0	77	78	0.1	1	0	0	0	610	212	124	173	172	218	1509	220	10	70	30	50	40	20	0	0	0	0	0	0	2	1	1	28	5204	1
8	1	1	1	1	0	0	0	0	0	0	1	0	6	7	0	0	146	64	0.21	1	1	1	1	617	146	154	97	142	88	1244	236	65	36	30	35	35	35	0	1	1	1	0	1	4	0	3	44	7271	0
9	1	1	1	0	0	0	0	1	0	0	1	1	4	1	0	0	79	109	0	0	0	0	0	578	169	68	95	152	87	1149	315	45	30	35	85	70	50	0	0	0	0	1	0	3	0	2	36	4295	0
10	1	1	0	0	0	0	0	0	0	0	1	1	11	12	0	1	97	70	0.22	1	1	3	3	646	147	261	110	413	107	1684	158	30	8	5	0	60	55	0	1	1	1	1	1	3	1	3	54	2597	4
11	1	1	1	0	0	0	0	1	0	0	0	0	8	6	0	0	64	84	0	0	0	0	0	583	85	85	510	211	87	1561	292	47	50	40	60	45	50	0	0	0	0	0	0	2	1	3	21	1941	2
12	0	1	1	0	0	1	0	1	0	0	0	0	4	3	1	0	94	88	0	0	0	0	0	174	198	86	86	186	86	816	215	40	65	25	25	30	30	0	0	0	0	0	1	2	0	1	27	1410	0
13	1	1	1	1	0	0	0	1	0	1	0	0	5	6	0	0	84	69	0.02	1	1	1	1	605	105	205	109	109	109	1242	233	38	30	40	40	40	45	0	1	1	1	0	1	4	0	4	23	2632	6
14	1	1	1	0	1	0	0	0	0	1	0	0	5	2	1	0	91	89	0	0	0	0	0	586	86	86	86	86	86	1016	260	65	50	10	5	70	60	0	0	0	0	1	0	3	1	4	37	3082	0
15	0	1	1	0	0	0	0	0	1	0	1	0	9	8	0	0	74	77	0.03	1	0	0	2	272	127	124	173	223	253	1172	250	20	30	50	50	50	50	0	0	0	1	1	1	4	1	3	39	238	2
16	1	0	1	0	0	0	0	1	0	0	0	0	5	3	0	0	111	102	0	0	1	1	1	1076	209	76	76	76	76	1589	105	0	25	15	30	15	20	1	1	1	1	1	1	4	1	2	59	2410	9
17	0	1	0	0	0	0	0	0	0	0	1	1	8	8	0	1	53	81	0.12	1	3	3	3	128	115	110	57	56	56	522	13	10	3	0	0	0	0	0	1	1	1	1	0	3	1	2	53	2069	76
18	1	1	1	0	0	0	0	0	0	0	1	1	9	10	0	0	84	77	0.21	1	1	2	2	606	186	105	104	105	184	1290	195	30	35	10	50	20	50	0	1	1	1	1	1	3	1	2	45	5627	3
19	0	1	1	0	0	0	0	0	0	0	1	1	12	7	0	0	117	98	0	0	2	2	2	112	112	226	406	156	156	1168	77	12	5	10	20	20	10	0	1	1	1	1	1	4	0	1	60	1304	18
20	0	1	1	0	0	0	0	0	0	0	0	1	6	5	0	0	74	72	0.04	1	0	0	0	136	135	145	142	203	242	1003	425	20	20	15	250	60	60	0	0	0	0	0	0	3	0	2	40	2975	3
21	1	1	1	0	0	1	0	0	0	0	0	0	8	8	0	0	73	79	0.12	1	2	3	3	726	228	198	182	181	210	1725	67	14	13	5	5	20	10	0	1	1	1	1	0	3	0	1	52	1770	12
22	0	1	0	0	0	0	0	0	1	0	0	0	10	10	0	0	81	75	0	0	0	0	0	156	156	188	66	69	69	704	273	0	3	5	200	65	0	0	0	0	0	0	0	3	0	1	37	4019	3
23	1	1	0	0	0	0	0	0	0	0	0	0	6	6	1	0	107	80	0.14	1	2	2	2	684	160	111	110	109	110	1284	200	50	15	30	50	25	30	0	1	1	1	1	1	2	0	3	34	948	0
24	1	1	1	0	0	0	0	1	0	0	1	1	4	9	1	0	47	70	0.01	1	0	1	1	630	117	104	93	110	110	1164	875	31	88	17	402	322	15	0	0	1	1	0	0	3	1	3	44	1184	1
25	0	1	1	0	0	0	0	0	0	0	1	1	7	7	0	0	96	73	0	0	1	1	1	134	135	136	99	161	81	746	228	33	50	35	40	20	50	0	1	1	1	1	0	3	1	3	35	2920	1
26	1	1	1	1	0	0	0	1	0	0	0	0	7	5	0	0	91	85	0	0	1	2	2	525	126	56	76	56	56	895	90	15	0	0	20	55	0	0	1	1	1	1	0	4	1	2	56	1967	4
27	1	1	1	1	0	0	0	0	0	0	0	0	10	8	0	0	59	71	0.04	1	1	1	1	615	45	43	83	83	43	912	190	25	20	30	30	50	35	0	1	1	1	1	1	4	1	2	44	1683	4
28	0	1	0	0	0	0	0	0	1	0	1	1	8	13	0	1	150	69	0.66	1	3	3	3	470	214	373	264	168	187	1676	107	10	7	0	35	50	5	0	1	1	1	1	1	4	0	1	85	683	3
29	1	1	1	0	0	1	0	1	0	0	1	1	11	9	1	0	104	66	0.49	1	0	0	0	642	437	136	637	139	339	2330	251	6	60	35	50	50	50	0	0	0	0	1	1	4	1	1	42	1218	1
30	0	1	1	0	0	0	0	0	0	0	1	1	0	3	0	0	106	89	0	0	2	2	2	136	136	136	269	269	136	1082	240	40	35	65	65	0	35	0	1	1	1	0	0	2	1	4	34	2327	15
31	0	1	1	1	0	0	0	1	0	0	0	0	7	1	0	0	101	83	0	0				108	58	506	333	180	14	1199	275	30	20	40	35	150		0				0	0	4	0	4	45	830	4
32	0	1	1	1	1	0	0	0	0	0	0	0	10	8	0	0	67	92	0	0	2	2	2	203	53	543	53	203	179	1234	140	5	15	35	25	25	35	0	1	1	1	1	0	4	1	2	37	6823	7
33	0	1	0	0	0	0	0	0	0	0	1	1	10	4	0	0	110	110	0	0	0	0	0	85	128	77	132	170	190	782	345	70	55	55	50	80	35	0	0	0	0	0	1	1	1	4	26	2195	0
34	0	0	0	0	0	0	0	0	0	0	0	0	6	5	0	1	84	103	0	0	2	2	3	133	252	513	1234	22	22	2176	164	18	18	13	35	60	20	0	1	1	1	0	1	2	1	4	36	2030	4
35	1	1	0	1	1	0	0	0	0	0	1	0	9	10	0	1	102	70	0.3	1	2	3	3	671	154	157	206	157	158	1503	595	80	30	35	190	110	150	0	1	1	1	1	0	4	1	3	43	3611	0
36	1	1	0	1	0	0	0	0	1	0	0	0	7	3	0	0	97	81	0	0	1	1	1	580	80	80	105	105	105	1055	102	25	20	14	8	8	27	0	1	1	1	0	1	4	1	3	33	1862	6
37	0	1	1	0	0	0	0	0	0	0	1	1	11	10	0	0	95	69	0.03	1	3	3	3	129	129	129	129	129	129	774	186	33	21	30	27	48	27	0	1	1	1	1	1	3	1	4	51	6366	14
38	1	1	1	0	0	0	1	0	0	0	1	1	10	10	1	1	119	72	0.25	1	1	1	3	730	243	481	226	223	263	2166	295	90	50	10	55	40	50	0	1	1	1	0	1	3	1	3	35	8645	0
39	0	1	1	1	0	0	0	0	0	0	0	1	8	8	0	0	79	106	0.02	1	1	1	1	75	63	69	94	68	64	433	144	15	40	30	13	21	25	0	1	1	1	0	0	4	0	1	46	1662	1
40	0	1	0	0	0	0	0	0	0	0	1	1	7	7	0	0	94	67	0.13	1	0	0	0	64	84	375	69	75	128	795	130	5	25	20	15	20	45	0	0	0	0	0	1	1	0	1	34	810	5
41	1	1	1	0	0	0	0	0	0	0	0	0	3	6	0	0	92	88	0	0	0	0	0	824	215	103	103	553	103	1901	225	20	50	70	35	30	20	0	0	0	0	0	0	2	1	2	27	675	1
42	0	1	1	0	0	0	0	0	0	0	0	0	11	12	0	1	108	69	0.21	1	3	3	3	139	140	140	140	142	142	843	107	2	5	0	50	25	25	0	1	1	1	1	1	1	0	4	37	1262	17
43	0	1	0	0	0	0	0	1	0	0	0	0	8	6	0	0	97	75	0.08	1	2	2	2	263	63	63	63	163	63	678	151	50	18	13	25	25	20	0	1	1	1	1	1	1	0	3	35	6621	4
44	1	1	0	0	0	0	0	1	0	0	0	0	8	3	0	0	74	80	0	0	2	2	2	578	58	49	48	148	48	929	145	25	30	25	15	20	30	0	1	1	1	1	0	3	1	3	40	2745	23
45	1	1	1	0	1	1	0	1	0	1	1	1	5	4	0	0	82	104	0	0	0	0	0	586	211	108	213	236	149	1503	340	25	35	75	100	75	30	0	0	0	0	0	0	4	0	2	47	1570	2
46	1	1	0	0	0	0	0	0	0	0	1	1	10	3	1	0	92	76	0	0	0	0	0	582	76	70	63	63	173	1027	241	36	25	40	45	30	65	0	0	0	0	1	0	1	0	2	25	6593	2
47	0	1	0	0	0	0	0	0	0	0	0	0	10	16	0	0	96	85	0	0	3	3	3	42	175	265	269	68	77	896	4	0	0	0	4	0	0	0	1	1	1	1	1	3	1	2	63	1757	36
48	1	1	1	0	0	0	1	0	0	0	0	0	6	3	0	0	80	75	0	0	0	0	0	592	264	84	84	84	434	1542	300	55	50	30	65	50	50	0	0	0	0	0	1	2	1	4	31	2216	3
49	1	0	0	0	0	0	0	0	0	0	0	0	2	2	1	0	80	113	0	0	0	0	0	1029	208	83	133	83	283	1819	225	20	60	30	30	35	50	1	0	0	0	0	0	1	0	1	26	1844	1
50	0	1	0	0	0	0	1	0	0	0	0	0	3	3	0	0	105	75	0	0	0	0	0	42	42	42	42	42	42	252	940	20	10	90	430	150	240	0	0	0	0	0	0	4	0	2	75	2725	2
51	0	1	1	0	0	0	0	0	0	0	0	0	10	9	1	0	95	74	0.07	1	2	2	2	115	253	642	317	120	249	1696	150	10	30	20	20	35	35	0	1	1	1	1	0	4	1	3	46	1124	13
52	1	1	1	0	0	0	0	1	1	0	1	1	7	7	0	0	67	86	0.01	1	1	1	2	603	86	84	107	202	83	1165	145	35	15	35	15	5	40	0	1	1	1	1	1	4	1	3	36	3878	6
53	0	1	1	0	0	1	0	1	1	0	0	0	3	3	0	0	96	80	0	0	0	0	0	53	53	53	53	53	203	468	190	5	25	100	10	10	40	0	0	0	0	0	1	4	0	2	36	-1629	2
54	1	1	0	0	0	0	0	0	0	0	1	1	12	11	0	0	125	75	0.14	1	2	2	2	656	131	141	231	131	125	1415	48	5	15	0	3	10	15	0	1	1	1	1	1	2	0	3	41	1638	21
55	0	1	1	0	0	0	0	1	0	0	0	0	6	5	0	0	60	87	0	0	0	0	0	94	116	152	59	74	334	829	240	25	50	0	0	120	45	0	0	0	0	0	1	3	1	1	26	1622	1
56	1	1	1	0	0	0	0	0	0	0	1	0	11	11	0	0	66	74	0.47	1	2	2	2	574	74	73	117	63	233	1134	150	30	20	20	35	10	35	0	1	1	1	1	1	3	0	2	62	7624	21
57	0	1	1	0	0	0	1	0	0	0	0	0	8	7	0	0	72	74	0.06	1	1	1	1	67	69	317	115	169	70	807	395	10	25	110	150	55	45	0	1	1	1	1	0	4	1	3	43	3170	2
58	1	1	0	0	0	0	0	0	0	0	1	1	5	2	0	0	57	65	0	0	0	0	0	564	61	57	53	53	53	841	327	10	17	30	10	60	200	0	0	0	0	1	0	3	0	1	34	502	2
59	1	1	1	0	0	0	0	0	0	0	1	1	7	2	1	0	45	99	0	0	0		0	562	47	47	147	77	297	1177	1271	160	360	180	100	220	251	0	0		0	1	0	4	1	4	46	764	0
60	1	1	1	0	0	0	0	1	0	0	0	0	6	4	1	0	82	95	0	0	0	0	0	627	327	127	127	127	257	1592	410	70	80	80	80	70	30	0	0	0	0	0	1	4	1	2	29	6443	0
61	0	1	1	0	0	0	0	0	1	0	0	0	5	2	1	0	101	66	0	0	0	0	1	198	84	84	84	184	84	718	575	100	50	30	160	200	35	0	0	0	1	1	0	4	1	2	34	1758	0
62	1	1	1	0	0	0	0	0	0	0	1	1	9	8	1	0	84	90	0	0	1	0	1	821	180	203	219	74	109	1606	225	45	25	50	35	45	25	0	1	0	1	0	0	4	0	1	49	841	0
63	0	1	1	1	0	0	1	0	0	0	1	1	5	5	0	0	56	130	0	0	1	1	1	106	256	109	146	142	126	885	130	10	30	30	32	13	15	0	1	1	1	1	1	4	1	2	44	880	6
64	1	1	1	0	1	0	0	1	0	0	1	1	9	8	1	0	87	89	0.14	1	1	2	2	632	232	133	131	128	125	1381	660	150	170	100	110	65	65	0	1	1	1	1	1	4	1	2	49	1375	0
65	1	1	0	0	0	0	0	0	0	0	0	0	2	2	1	0	81	88	0	0	0	0	0	821	220	81	80	76	53	1331	260	65	45	25	45	40	40	0	0	0	0	0	0	3	0	2	18	-282	0
66	1	1	1	0	0	0	0	0	1	0	0	0	5	5	0	0	98	67	0.05	1	1	1	1	806	206	56	56	56	56	1236	130	30	20	5	0	0	75	0	1	1	1	1	1	4	0	2	46	169	5
67	1	1	1	0	0	0	0	0	0	0	1	1	6	5	0	0	72	70	0	0	0	0	0	609	100	337	138	82	85	1351	420	90	100	50	60	70	50	0	0	0	0	1	1	2	1	4	26	2665	0
68	1	1	0	0	1	0	1	0	0	0	0	0	3	3	0	0	89	80	0	0	0	0	0	553	203	53	53	53	53	968	365	45	40	20	50	150	60	0	0	0	0	0	0	4	1	2	28	822	0
69	0	1	0	0	0	0	0	0	0	0	1	1	10	12	0	0	56	78	0.12	1	0	0	0	204	135	117	117	147	163	883	205	30	25	25	30	65	30	0	0	0	0	0	1	4	1	2	44	1690	4
70	0	1	0	0	0	0	0	0	0	0	1	1	8	8	1	0	69	79	0	0	1	1	1	144	134	134	132	275	134	953	355	55	50	25	55	110	60	0	1	1	1	0	1	1	1	2	23	5186	0
71	1	1	1	1	0	0	0	1	0	0	0	0	1	1	1	0	59	84	0	0	0	0	0	553	53	153	53	53	53	918	180	45	55	40	5	10	25	0	0	0	0	0	0	4	1	1	28	-515	0
72	0	0	0	0	0	0	0	0	0	0	0	0	0	2	1	0	84	95	0	0	0	0	0	531	181	166	753	153	153	1937	425	65	55	150	50	65	40	1	0	0	0	0	0	2	0	3	22	5400	5
73	1	1	0	0	0	0	0	0	0	0	0	0	8	4	0	0	64	70	0	0	0	0	0	653	153	98	83	83	183	1253	290	30	60	65	15	85	35	0	0	0	0	0	0	3	1	3	33	1349	1
74	1	1	0	1	1	0	0	0	0	0	0	0	5	5	0	0	126	90	0	0	1	1	1	550	50	52	58	42	42	794	240	65	35	33	50	22	35	0	1	1	1	0	0	4	1	2	24	32	6
75	0	1	1	1	0	0	0	0	0	1	1	1	6	6	0	0	78	57	0.03	1	0	0	0	123	122	122	115	115	115	712	113	3	20	0	50	10	30	0	0	0	0	0	1	4	1	3	31	5190	5
76	0	1	1	0	0	1	0	0	1	0	1	1	6	6	0	0	86	76	0.08	1	1	1	1	167	158	106	633	132	136	1332	634	55	9	60	20	260	230	0	1	1	1	0	1	2	1	4	38	1333	0
77	1	1	1	0	0	1	0	1	1	0	0	0	9	3	0	0	98	90	0	0	1	1	1	611	111	297	61	121	161	1362	315	30	80	75	60	15	55	0	1	1	1	1	0	3	1	4	42	2263	1
78	1	1	1	1	0	0	0	0	0	0	0	0	3	2	1	0	72	98	0	0	0	0	0	533	33	33	33	233	33	898	2135	250	335	350	350	350	500	0	0	0	0	0	0	4	0	3	33	1430	0
79	1	1	0	0	0	0	0	0	0	0	0	0	8	9	0	1	61	98	0	0	3	3	3	876	167	189	190	190	240	1852	38	18	5	0	0	0	15	0	1	1	1	1	1	2	1	3	40	4483	56
80	1	1	0	0	0	0	1	1	0	0	1	1	14	16	0	1	108	74	0.21	1	3	3	3	633	158	131	153	177	145	1397	3	0	3	0	0	0	0	0	1	1	1	1	1	1	1	2	56	6105	7
81	1	1	1	0	0	1	0	1	1	0	0	0	7	12	0	0	85	66	0	0	3	3	3	803	403	403	303	303	304	2519	50	3	23	6	2	6	10	0	1	1	1	1	1	4	1	1	63	3803	10
82	0	1	1	0	0	0	0	0	0	0	0	0	6	12	0	1	122	66	0	0	1	3	3	76	300	685	640	95	159	1955	75	10	5	0	0	40	20	0	1	1	1	1	1	4	1	2	32	3601	4
83	0	1	1	0	0	0	0	0	1	1	0	1	11	12	0	1	73	74	0.03	1	3	3	3	105	111	109	109	109	109	652	115	5	5	25	25	35	20	0	1	1	1	1	1	3	1	3	64	2323	28
84	0	1	1	0	0	0	0	1	0	0	1	1	11	9	0	0	80	80	0	0	2	2	3	185	87	87	86	85	82	612	135	10	10	20	30	30	35	0	1	1	1	1	1	3	1	4	56	2249	20
85	0	1	1	1	0	0	0	0	1	0	1	0	7	4	0	0	60	114	0	0	0	0	0	120	20	48	113	113	113	527	172	35	22	20	55	20	20	0	0	0	0	0	0	4	1	2	42	1312	3
86	1	1	1	0	0	0	0	1	0	0	0	0	8	6	0	0	88	83	0	0	3	3	3	625	125	292	609	43	43	1737	55	6	15	10	2	14	8	0	1	1	1	1	1	3	0	3	58	3720	28
87	1	1	0	0	0	0	0	1	1	0	1	1	13	10	1	0	119	62	0.24	1	1	1	1	682	114	132	93	91	91	1203	345	50	85	60	60	50	40	0	1	1	1	0	1	1	0	3	40	2521	0
88	0	1	1	0	1	0	0	0	0	0	1	1	9	6	0	0	70	66	0.18	1	1	1	1	87	77	315	312	63	145	999	129	30	10	36	25	18	10	0	1	1	1	0	1	4	1	2	39	1191	12
89	0	1	0	0	0	0	0	0	0	0	1	1	12	13	0	0	116	72	0.05	1	2	2	2	138	138	139	111	342	92	960	113	15	18	25	10	10	35	0	1	1	1	1	0	3	1	3	53	1567	27
90	1	1	0	0	0	0	0	0	0	0	1	1	8	8	0	0	112	76	0	0	0	0	0	619	115	129	141	66	66	1136	165	35	15	30	25	30	30	0	0	0	0	0	1	1	0	1	33	1638	0
91	0	1	1	1	1	0	0	0	0	0	1	1	6	5	0	0	94	96	0.01	1	0	1	1	81	81	84	134	84	184	648	340	60	75	5	55	55	90	0	0	1	1	1	1	3	1	4	37	5206	0
92	0	0	0	0	0	0	0	0	0	0	0	0	2	3	1	0	143	73	0	0	0	0	1	1242	542	143	292	143	192	2554	595	0	150	65	130	50	200	1	0	0	1	0	0	1	0	4	18	1683	7
93	1	1	0	0	0	0	0	1	0	0	0	0	3	5	1	0	104	72	0	0	1	0	1	542	42	192	242	242	42	1302	381	145	75	50	25	31	55	0	1	0	1	1	1	3	1	4	41	3434	1
94	1	1	1	0	0	0	0	0	0	0	1	1	10	11	0	0	79	61	0.1	1	2	2	2	575	74	74	46	46	33	848	86	15	6	30	30	5	0	0	1	1	1	1	1	4	0	1	41	1544	10
95	1	1	0	0	0	0	0	0	0	0	1	0	12	8	1	0	79	69	0.06	1	1	1	1	667	99	75	115	90	88	1134	305	120	35	30	35	35	50	0	1	1	1	1	0	3	0	4	55	1707	0
96	1	1	1	0	0	0	0	0	0	0	1	1	11	11	0	1	86	86	0.18	1	3	3	3	759	241	242	234	143	143	1762	68	0	27	10	15	7	9	0	1	1	1	1	0	2	1	2	48	1664	21
97	0	1	0	0	0	0	0	0	0	0	1	1	6	7	0	0	80	70	0.06	1	0	0	0	79	60	60	160	72	60	491	388	18	40	50	30	90	160	0	0	0	0	1	0	4	1	4	36	2896	4
98	0	1	1	0	0	0	0	0	0	0	1	1	7	6	0	0	73	92	0	0	0	0	0	106	96	96	91	96	96	581	120	25	15	0	25	50	5	0	0	0	0	1	0	4	0	3	36	262	4
99	0	1	0	0	0	0	0	1	0	0	0	0	6	5	0	1	86	81	0	0	3	3	3	106	106	206	106	109	118	751	60	25	10	15	0	10	0	0	1	1	1	1	0	2	0	2	30	946	6
100	1	1	1	1	0	0	0	0	0	0	1	0	4	3	1	0	73	68	0	0	0	0	0	610	110	110	110	110	210	1260	445	50	150	100	100	20	25	0	0	0	0	0	0	4	1	3	38	784	0
101	1	1	0	0	0	0	0	0	1	0	1	1	11	13	0	0	61	62	0.28	1	3	3	3	608	209	109	109	359	211	1605	51	3	3	0	25	0	20	0	1	1	1	1	1	3	1	2	53	-1804	66
102	1	1	1	1	0	0	0	0	0	0	0	0	4	3	0	0	75	93	0	0	1	1	1	603	103	103	53	43	143	1048	365	25	25	0	200	65	50	0	1	1	1	1	0	4	0	1	46	2753	3
103	0	1	0	0	0	0	0	0	0	0	1	1	6	5	0	0	126	70	0.18	1	0	0	0	183	159	208	122	120	196	988	197	5	7	20	45	60	60	0	0	0	0	1	1	1	0	1	27	2340	3
104	1	1	1	0	0	0	0	1	0	0	1	1	11	8	0	0	80	69	0.12	1	3	3	3	682	194	198	198	298	199	1769	151	22	44	15	25	20	25	0	1	1	1	1	1	1	1	4	60	5314	79
105	0	1	0	0	0	0	0	0	0	0	1	1	11	10	0	0	76	97	0.16	1	1	1	1	483	244	296	297	235	235	1790	140	70	10	0	10	30	20	0	1	1	1	1	1	3	1	3	40	1501	0
106	0	1	1	1	0	0	0	0	0	0	0	0	8	6	0	0	98	76	0	0	0	0	0	106	156	606	164	240	115	1387	295	35	25	50	25	60	100	0	0	0	0	0	0	1	1	3	35	2246	2
107	1	1	1	0	0	0	0	1	0	0	1	1	7	7	1	0	63	70	0.03	1	1	1	1	640	234	129	129	125	230	1487	265	45	100	40	15	40	25	0	1	1	1	1	1	4	1	4	50	1893	1
108	0	1	0	0	0	0	0	0	0	0	1	1	7	8	0	0	86	74	0	0	1	1	1	168	128	155	165	329	332	1277	248	50	25	25	28	50	70	0	1	1	1	1	1	1	1	4	36	2902	10
109	0	1	1	0	0	0	0	0	0	0	1	1	14	17	0	1	83	78	0.12	1	3	3	3	117	112	123	107	124	123	706	105	5	20	25	25	15	15	0	1	1	1	1	1	2	1	1	55	4082	41
110	1	0	0	0	0	0	0	0	0	0	1	0	7	7	1	0	82	72	0	0	0	0	0	647	62	107	209	297	118	1440	385	70	75	40	50	70	80	1	0	0	0	0	1	2	0	1	37	4311	0
111	0	1	1	0	0	0	0	1	1	0	1	0	6	5	0	0	60	64	0	0	0	0	0	105	167	107	107	108	108	702	260	40	20	15	35	90	60	0	0	0	0	0	0	4	1	4	43	2338	4
112	0	1	0	0	0	1	0	0	0	0	1	1	8	7	0	0	55	69	0.11	1	0	0	0	188	186	177	141	142	174	1008	255	33	25	19	23	25	130	0	0	0	0	0	0	3	1	3	45	702	5
113	1	1	1	0	0	0	0	0	0	0	1	1	9	10	0	0	91	68	0.48	1	3	3	3	654	158	162	662	235	445	2316	26	0	7	4	0	0	15	0	1	1	1	1	1	4	0	1	43	2378	29
114	1	1	1	0	0	0	0	0	0	0	1	1	7	6	0	0	125	75	0	0	0	0	1	604	78	158	116	68	185	1209	214	35	40	15	24	40	60	0	0	0	1	0	1	2	1	4	44	2533	5
115	1	1	1	0	0	0	0	0	0	0	0	0	20	17	0	1	126	81	0.39	1	3	3	3	692	176	181	299	210	713	2271	30	0	15	10	5	0	0	0	1	1	1	1	1	3	0	1	58	1736	16
116	0	1	1	0	0	0	0	1	0	0	0	0	4	7	0	0	79	66	0	0	1	2	3	100	103	305	288	290	690	1776	80	13	6	28	10	13	10	0	1	1	1	0	0	2	1	3	28	1482	9
117	0	1	0	0	0	0	0	0	0	0	0	0	11	11	1	0	118	64	0.21	1	1	1	1	189	189	189	404	424	546	1941	225	30	55	50	20	35	35	0	1	1	1	1	1	1	1	4	40	6872	1
118	1	0	1	0	0	0	0	0	0	0	0	0	15	14	1	0	80	51	0.27	1	0	0	0	611	85	110	85	84	84	1059	355	80	90	30	70	35	50	1	0	0	0	1	0	2	1	3	36	4788	0
119	0	1	1	0	0	0	0	1	0	1	0	0	8	4	0	0	78	97	0	0	0		0	42	142	42	1043	42	57	1368	160	0	0	25	55	40	40	0	0		0	0	0	4	1	2	31	714	4
120	0	1	1	0	0	0	1	0	1	0	0	0	7	6	1	0	103	80	0.17	1	0	0	0	150	161	187	93	86	85	762	385	5	70	40	120	110	40	0	0	0	0	1	1	3	0	4	34	1856	1
121	1	1	1	1	1	0	0	0	0	1	1	1	7	7	0	0	52	70	0.13	1	0	0	0	860	108	369	109	109	109	1664	285	30	50	10	80	60	55	0	0	0	0	0	1	3	1	3	40	501	1
122	0	1	0	0	0	0	0	0	0	1	0	0	9	7	0	0	75	106	0	0	3	3	3	103	153	103	203	153	103	818	193	15	3	25	25	5	120	0	1	1	1	1	1	4	0	2	42	1269	5
123	1	1	0	0	0	0	0	0	0	0	1	1	7	7	1	0	65	68	0.13	1	0	0	0	851	275	474	234	184	182	2200	130	0	25	20	20	40	25	0	0	0	0	0	1	4	1	1	46	973	4
124	1	1	1	0	0	0	0	1	1	0	0	0	7	2	0	0	77	102	0	0	0	0	0	611	93	123	131	267	94	1319	115	20	15	32	10	38	0	0	0	0	0	1	0	1	1	2	39	985	4
125	1	0	1	1	0	0	0	0	0	0	0	0	7	6	0	0	124	75	0	0	1	1	1	896	56	56	756	56	56	1876	213	25	25	55	30	30	48	1	1	1	1	0	1	4	1	4	30	1025	6
126	0	1	1	1	0	0	1	0	0	0	1	1	6	5	0	0	66	88	0	0	1	1	1	61	61	158	60	310	185	835	142	0	30	42	25	25	20	0	1	1	1	1	0	3	1	3	43	3767	6
127	0	1	1	0	0	0	0	1	0	0	1	1	8	6	0	0	68	82	0.05	1	0	0	0	99	99	100	400	98	98	894	247	0	2	100	60	35	50	0	0	0	0	1	1	3	1	4	37	2299	2
128	0	1	0	0	0	0	0	0	0	0	1	1	11	13	0	1	104	66	0.43	1	3	3	3	141	141	142	148	151	140	863	5	0	0	5	0	0	0	0	1	1	1	1	1	1	1	3	57	3576	25
129	1	1	1	1	0	0	0	0	0	0	0	0	5	5	0	0	89	74	0.09	1	1	1	1	630	115	115	115	364	113	1452	150	27	13	25	20	40	25	0	1	1	1	1	0	4	0	3	24	4020	12
130	0	1	1	0	0	0	0	1	0	0	0	0	7	7	1	0	90	68	0.03	1	0	0	1	108	93	341	362	224	313	1441	266	26	45	50	30	35	80	0	0	0	1	0	1	2	1	3	31	1287	8
[truncated: 2 more columns]

## Sheet: Descriptions
Allocation	0 = follow-up, 1 = fluid bolus
age_class	1 = <51, 2 = 51-60, 3 = 61-70, 4 = >70
sex	0 = female, 1 = male
weight_class	1= <71kg, 2 = 71-84kg, 3 = 85-100kg, 4 = >100kg
